# Supplementary material for: Effect of Light Intensity on Morphology, Photosynthesis and Carbon Metabolism of Alfalfa (Medicago sativa) Seedlings
Source: Plants (Basel). 2022 Jun 25;11(13):1688. doi: 10.3390/plants11131688 (PMC9269066; doi:10.3390/plants11131688)
Supplement: Supplementary file 1 [file plants-11-01688-s001.zip]

Archive with 1 entries (1 files):
- plants-1774453-supplementary.pdf
